# Supplementary material for: Enhanced Assembling of N-and-K-Riched Macroalgae as Carbon Adsorbent for CO2 Capture with Ni(NO3)2/KOH as Co-Catalysts
Source: Molecules. 2023 Aug 25;28(17):6242. doi: 10.3390/molecules28176242 (PMC10488466; doi:10.3390/molecules28176242)
Supplement: Supplementary file 1 [file molecules-28-06242-s001.zip]

Archive with 1 entries (1 files):
- molecules-2485535-supplementary.pdf
